# Supplementary material for: Paid time off and cardiovascular disease events: the Health and Retirement Study, 2010–2022
Source: Health Aff Sch. 2026 May 29;4(6):qxag134. doi: 10.1093/haschl/qxag134 (PMC13268761; doi:10.1093/haschl/qxag134)
Supplement: qxag134_Supplementary_Data [file qxag134_supplementary_data.zip]

Archive with 7 entries (7 files):
- Supplementary Figure 1.pdf
- Supplementary_Table S1-S5.docx
- coi_disclosure for sam paper_BH.docx
- coi_disclosure_AZ.docx
- coi_disclosure_MSS.docx
- coi_disclosure_SS.docx
- coi_disclosure_TE.docx
